# Supplementary material for: Structural and Functional Characterizations of Cancer Targeting Nanoparticles Based on Hepatitis B Virus Capsid
Source: Int J Mol Sci. 2021 Aug 24;22(17):9140. doi: 10.3390/ijms22179140 (PMC8430771; doi:10.3390/ijms22179140)
Supplement: Supplementary file 1 [file ijms-22-09140-s001.zip]

Archive with 1 entries (1 files):
- ijms-1325116-supplementary.pdf
